# Supplementary material for: The Grueneberg ganglion controls odor-driven food choices in mice under threat
Source: Commun Biol. 2020 Sep 24;3:533. doi: 10.1038/s42003-020-01257-w (PMC7518244; doi:10.1038/s42003-020-01257-w)
Supplement: Supplementary file 3 — Supplementary Data 1 [file 42003_2020_1257_MOESM3_ESM.xlsx]

## Sheet: Figure 1
	Figure 1; panel f: c-Fos+ cells per gcd glomerulus
	Condition	+ Water		+ CS2
	Mouse model	Ctrl	Axo	Ctrl	Axo
		3	4	16	12
		2	3	11	13
		1	0	14	11
		0	1	10	7
		2	1	6	4
				5	10
					6
	n total	5	5	6	7

## Sheet: Figure 2
	Figure 2; panel d: Preference ratio (odor #2 : Water)
	Condition	Water		Cinnamon		Cocoa		CS2		Butyric acid		Pyrazines		2PT		TMT		SBT		Mt.Lion
	Mouse model	Ctrl	Axo	Ctrl	Axo	Ctrl	Axo	Ctrl	Axo	Ctrl	Axo	Ctrl	Axo	Ctrl	Axo	Ctrl	Axo	Ctrl	Axo	Ctrl	Axo
		0.12963	-0.05	-0.171642	-0.175	-0.0810811	-0.12766	-0.00819672	-0.0454545	-0.336735	-0.423077	-0.459184	-0.232283	-0.410448	-0.122951	-0.454128	-0.474359	-0.432432	-0.0833333	-0.0192308	-0.0555556
		-0.346154	0.280488	-0.176923	4.32987e-15	-0.377551	-0.0304348	-0.0147059	0.152174	-0.426829	-0.427273	-0.33871	0.0816327	-0.302083	-0.298165	-0.411111	0.190909	-0.465217	-0.425	-0.144737	-0.149123
		0.195652	-0.295918	-0.114458	-0.104651	-0.15625	-0.240741	0.19697	0.147887	-0.47561	-0.477778	-0.416667	-0.286408	-0.3	-0.322785	-0.423077	-0.180851	-0.431507	-0.390411	-0.287879	0.0820896
		0.02	-0.230159	-0.0662651	-0.162791	-0.09375	-0.302083	0.0409836	-0.210145	-0.404762	-0.478723	-0.436842	-0.134615	-0.47619	-0.0151515	-0.418033	-0.376923	-0.462963	-0.420635	-0.315789	-0.056701
		0.029	0.184932	-0.232394	-0.24026	-0.172131	-0.0888889	0.1	-0.258065	-0.326087	-0.411765	-0.458904	-0.425926	-0.4	-0.057377	-0.378049	-0.487013	-0.451923	-0.382353	-0.157895	0.0925926
		-0.02	0.05	-0.0731707	-0.23913	-0.151163	-0.198113	-0.0357143	0.0666667	-0.446429	-0.482759	-0.417526	-0.407407	-0.47561	-0.274648	-0.436508	-0.123377	-0.433333	-0.47561	-0.287879	0.242424
				-0.102564	-0.0806452	-0.0432099	-0.0258621	0.103448	0.0655738		-0.411765						-0.11039	-0.463636	-0.0625	-0.315789
				-0.10274	-0.0634921	-0.119718		0.056962	0.180328
				-0.232394				-0.340909
	n total	6	6	9	8	8	7	9	8	6	7	6	6	6	6	6	7	7	7	7	6
	Figure 2; panel e: Preference ratio (odor #2 : Butyric acid)
	Condition	Water		Cinnamon		Cocoa		CS2		Butyric acid		Pyrazines		2PT		TMT		SBT		Mt.Lion
	Mouse model	Ctrl	Axo	Ctrl	Axo	Ctrl	Axo	Ctrl	Axo	Ctrl	Axo	Ctrl	Axo	Ctrl	Axo	Ctrl	Axo	Ctrl	Axo	Ctrl	Axo
		0.336735	0.423077	0.428571	0.166667	0.0644172	0.323129	0.428571	0.354839	0.1	-0.149123	0	0.0454545	-0.182692	0.0185185	-0.272727	0.204545	0.286667	3.9968e-15	-0.186275	0.1
		0.426829	0.427273	0.301887	0.150485	0.382353	0.409677	0.314286	0.351064	0.0204082	-0.146154	-0.02	-0.394737	-0.147619	0.156716	-0.234375	0.0128205	-0.443396	0	-0.212121	-0.0119048
		0.47561	0.411765	-0.0614035	0.191489	0.331933	0.172727	0.259036	0.446429	-0.0862069	-0.00666667	0.0454545	0.428571	-0.0584416	0.1	-0.4125	-0.1375	-0.228814	-0.216216	-0.0346535	0.220588
		0.404762	0.482759	0.204762	0.223404	0.126263	0.381657	0.315789	0.4	0.0438596	0.0581395	-0.186275	0.0714286	-0.22	0.37931	-0.366667	0.216216	-0.410714	0.0783133	0.0342466	0.136364
		0.326087	0.418919	0.0858586	0.154867	0.304511	0.311688	0.397059	0.00862069	-0.0478261	-0.152778	-0.00847458	-0.0466667	-0.172727	-0.0903614	0.0897436	-0.261194	-0.394737	0.373418	-0.166667	0.0151515
		0.446429	0.403226	0.284091	0.261062	0.316993	0.1	0.455975	0.276978	-0.0471698	0.292683	-0.2	-0.192308	-0.155738	-0.111765	-0.289474	0	-0.441176	0.0316456	-0.0357143	0.0294118
		0.487654		0.03125	0.088785	0.369281	0.0735294	0.355263	0.412621	0.155172	0.295455	-0.134921	-0.348101	-0.325	0.0901639	-0.144068	-0.1375	-0.439394	-0.0540541	-0.125	0.201493
		0.419355		0.437008	0.334951	0.0348837	0.0662651	0.401099	0.354167	0.107692	-0.268116	-0.0538462	0.0142857		-0.0352113	-0.357143	-0.0934066	-0.276119	0.119048	0.0321101	-0.0833333
		0.463636		0.215789				0.455975		-0.0784314	0.104651	-0.421053	0.207692		-0.279661		0.0222222	-0.0783133		-0.173913	0.307692
										0.239583	0	-0.1	0		-0.28481			-0.146154		0.0681818	0.0466667
										-0.0327103	0.3	-0.233333	-0.226027		0.0932203			-0.445946		-0.174157	0.130137
										-0.0294118	-0.05	-0.329545	0.410714		0.443396					-0.101942
										-0.270642	-0.143564	-0.205882	-0.0833333		0.411765					-0.238318
										-0.0378788	-0.0444444	-0.364078	-0.277778		-0.264706
											0		-0.0733333		-0.135294
													-0.0945946		-0.106557
	n total	9	6	9	8	8	8	9	8	14	15	14	16	7	16	8	9	11	8	13	11

## Sheet: Figure 3
	Figure 3; panel b: Freezing time (%)
	Condition	+ Water		+ SBT		+ Mt.Lion
	Mouse model	Ctrl	Axo	Ctrl	Axo	Ctrl	Axo
		4.44444	2.55556	2	1.77778	1.11111	2.22222
		16.5556	20.7778	35.1111	19.6667	19.1111	23.6667
		8.44444	0.555556	12.3333	0.333333	11.1111	1
		4.22222	3.66667	6	3.44444	5.33333	4.66667
		11	11.7778	18.7778	10.6667	9.88889	12.8889
		2.11111	2	2.88889	2.33333	12.2222	5.66667
	n total	6	6	6	6	6	6
	Figure 3; panel c: Risk assessment per min
	Condition	+ Water		+ SBT		+ Mt.Lion
	Mouse model	Ctrl	Axo	Ctrl	Axo	Ctrl	Axo
		3.4	9.66667	4.8	7.2	4.26667	6.53333
		7.8	11.3333	11.2	10.5333	9.4	14.4
		11.0667	4.8	10.1333	3.46667	8.53333	2.4
		7.93333	9.4	7.33333	6.4	5.53333	6.2
		5.93333	10.3333	8	8.73333	7.26667	10.4667
		9.26667	6.6	8.73333	5.2	7.06667	4.6
	n total	6	6	6	6	6	6
	Figure 3; panel f: c-Fos+ cells per mm2 (x102)
	Condition	+ Water		+ SBT		+ Mt.Lion
	Mouse model	Ctrl	Axo	Ctrl	Axo	Ctrl	Axo
		94.6752	91.5242	169.501	144.55	165.56	118.177
		58.2157	123.894	209.507	102.639	263.527	173.691
		54.7838	98.1598	251.421	113.734	228.482	172.169
		100.176	96.1527	285	139.683	272.375	103.136
		98.5883	90.3421	250.56	140.704	141.229	168.749
		100.624	140.528	260.909	96.6921	298.236	178.774
		86.0977	92.4506	316.515	169.62	285.594	161.953
		97.815	132.272			255.193	80.1187
		88.7623	96.9443
		140.356	78.7845
		75.2971	63.5521
	n total	11	11	7	7	8	8
	Figure 3; panel g: Plasma corticosterone [ng ml-1] (x102)
	Condition	+ Water		+ SBT		+ Mt.Lion
	Mouse model	Ctrl	Axo	Ctrl	Axo	Ctrl	Axo
		56.9535	37.3257	437.207	95.0726	368.828	69.2999
		63.9134	144.129	175.921	87.3432	216.651	176.072
		69.9235	48.1338	156.109	115.801	149.047	69.6982
		120.069	149.941	427.132	243.185	424.505	177.953
				298.399		291.389	178.775
				371.114		274.917	240.969
				420.635
				364.653
	n total	4	4	8	4	6	6
	Figure 3; panel h: Plasma corticosterone [ng ml-1] (x102)
	Condition	Cort. i.p. 10.0 [mg kg-1]		Cort. i.p. 5.0 [mg kg-1]		Cort. i.p. 2.5 [mg kg-1]		Cort. i.p. 0.5 [mg kg-1]		Cort. i.p. 0.0 [mg kg-1]
	Mouse model	Ctrl		Ctrl		Ctrl		Ctrl		Ctrl
		3125.63		315.518		304.338		159.246		101.7
		1805.59		350.43		142.204		184.205		79.1064
		2129.02		353.299		338.408		113.805		127.58
		1872.58		435.191		257.523		150.349		38.2965
		1610.5		354.449		148.831
		2275.74		449.34		309.871
						161.842
						140.843
						146.403
	n total	6		6		9		4		4

## Sheet: Figure 4
	Figure 4; panel c: Preference ratio (de.food vs. new.food)
	Condition	STFP- | Water		STFP+ | Water		STFP+ | BA		STFP+ | SBT		STFP+ | Mt.Lion		STFP+ | Corticosterone
	Mouse model	Ctrl	Axo	Ctrl	Axo	Ctrl	Axo	Ctrl	Axo	Ctrl	Axo	Ctrl	Axo
		-0.0652174	0.285714	0.363014	0.355072	0.146154	0.333333	0.18254	0.0473684	0.419355	0.176471	0.421053	0.357143
		0.185484	0.0925926	0.321053	0.371429	0.427273	0.201493	0.26087	-0.105263	0.424528	-0.214286	0.5	0.481481
		0.00704225	-0.377551	0.176471	0.147887	0.03125	0.291045	0.5	-0.0277778	0.252941	0.442029	0.472973	0.438272
		-0.0901639	-0.0714286	0.188525	-0.0909091	-0.294872	0.0131579	0.393617	0.1875	0.447368	0.373016	0.475	0.415254
		0	0.059322	0.310127	0.0333333	0.240741	-0.025	0.179487	-0.0932203	0.181159	0.00704225	0.413386	0.480392
		-0.0555556	0.126667	0.0806452	0.0873016	0.294118	0.0342466	0.184211	0.263636	0.380597	0.0606061	0.424731	0.364865
		-0.0138889	0.0194805	0.27551	0.0049505	0.201299	0.191176	0.133333	0.147059	0.177419	-0.0806452	0.438144	0.5
		0.0230769	-0.0245902	0.181818	0.0287356	0.134146	0.3125	0.208333	0.191176	0.204225	0.184211	0.441799	0.45122
		0.131579	0.0441176	-0.0185185	0.223404	0.351351	-0.0111111	0.155914	0.407407	0.241573	0.323529	0.216981	0.274648
		-0.242424	-0.0818182	0.0846154	0.106061	0.181818	0.401961	0.117021	0.245763	0.34127	-0.127907	0.182243	0.193878
		-0.103175	-0.06	0.107143	0.238095	0.207865	0.311321	0.274775	0.223214	0.261905	0.106557	0.202128	0.134921
		0.0340909	-0.26087	0.109756	0.0833333	0.0365854	-0.0897436	0.284615	0.217949	0.159091	0.25	0.257576	0.230769
		0.1		-0.0840708		0.147059	-0.194444	0.160377	-0.0243902	0.231343	-0.0753425	0.326087	0.393617
		-0.170588		0.2		0.0591398	0.0833333	0.370588	0.198413	0.162338	0.239726	0.270115	0.381579
		-0.238462		0.448276		0.259494	0.123656	0.186047	0.220588	0.228395	0.227273	0.159091	0.229167
		-0.125		0.357143								0.41358
		0.0046729		-0.130769								0.290123
		-0.0343511		0.354545								0.485507
		-0.0111111		0.0285714								0.184211
		-0.0204082		-6.60583e-15								0.333333
		0.112069		0.146154								0.413043
		0.0833333		0.324561
		0.130769		0.387324
		-0.0205479		0.281818
				-0.105263
				-0.0375
				-0.0689655
				-0.0492958
				0.00724638
				-0.0844156
				0.377551
				0.294118
				0.118421
				0.377551
				0.294118
				0.118421
	n total	24	12	36	12	15	15	15	15	15	15	21	15
	Figure 4; panel e: c-Fos+ cells per mm2 (x102)
	Condition	STFP- | Water		STFP+ | Water		STFP+ | Mt.Lion
	Mouse model	Ctrl	Axo	Ctrl	Axo	Ctrl	Axo
		220.866	134.036	364.667	352.415	350.88	301.74
		102.805	89.069	337.374	397.646	392.758	489.004
		121.394	94.2568	449.12	316.767	384.736	399.088
		178.599	133.656	302.989	379.259	442.899	364.077
		157.892	189.23	322.769	322.619	382.168	453.893
							450.385
	n total	5	5	5	5	5	6

## Sheet: Figure 5
	Figure 5; panel c: Preference ratio (de.food vs. new.food)
	Condition	STFP- / Water		STFP+ / Water		STFP+ / BA		STFP+ / SBT		STFP+ / Mt.Lion		STFP+ / Corticosterone
	Mouse model	Ctrl	Axo	Ctrl	Axo	Ctrl	Axo	Ctrl	Axo	Ctrl	Axo	Ctrl	Axo
		0.208333	0.0652174	0.166667	0.429577	0.0223881	0.191176	-0.0818182	0.092233	0.26087	0.461538	0.233333	0.2
		-0.125	-0.1	0.163793	0.331169	0.5	-0.0789474	0.28481	0.481132	0.166667	0.298165	0.25	0.28125
		0.427835	0.225275	0.355556	0.473684	-0.0436893	0.141791	0.238462	0.287879	0.169811	0.107595	0.172131	0.175926
		0.286667	0.152174	0.173913	-0.0769231	0.257576	0.0555556	0.0925926	0.29798	0.202128	0.155172	0.153333	0.303571
		0.203704	0.42	0.371287	0.390625	0.320225	0.255814	0.163043	0.385057	0.144444	0.122449	0.222222	0.183333
		0.157143	-0.342105	0.377778	0.469231	0.457746	0.291045	-0.222628	0.295455	-0.327586	0.418033	0.121212	0.234177
		-0.333333	0.0324675	0.244681	0.465517	0.391304	0.192308	-0.141026	0.255556	0.145161	0.166667	0.141026	0.156716
		-0.271084	-0.321429	0.174157	0.5	0.0151515	5.32907e-15	-0.178832	0.0416667	-0.142105	-0.138095	0.196629	0.203704
		0.0181818	-0.271739	0.212644	-0.352273	-0.1375	0.269231	0.0925926	-0.0844156	-0.135514	-0.3	0.104167	0.130769
		-0.0268817	0.11039	-0.0904762	-0.184211	-0.330769	0.184932	-0.222628	-0.0522388	-0.0723684	0.331169	0.0982143	-0.273109
		-0.0294118	-0.0652174	0.0217391	0.0108696	0.277778		-0.0812	0.289474	-0.133136	0.178161	-0.0729167	0.29646
		-0.0294118	-0.0324675	-0.175676	-0.264706	0.326087			0.0679012	-0.22	0.297872	0.226316	0.245455
		-0.1625		0.0811966	0.212644	0.0294118			-0.0060241	0.144444	-0.0735294	0.354545	0.0538462
		-0.122449		-0.105505	-0.181319	-0.123377			0.0348837	-0.142105	-0.286667	0.0333333	0.00632911
		-0.0393258		0.0431034	0.0350877					-0.22001	0.298165	0.0384615	0.0454545
		-0.0858586		0.0915493	0.0769231						0.178161	-0.0652174	0.333333
				0.314433	0.331169						0.1782	0.0217391	0.205128
				0.0915493	0.0108696							-0.0443038	-0.0609756
	n total	16	12	18	18	14	10	11	14	15	17	18	18
	Figure 5; panel e: c-Fos+ cells per mm2 (x102)
	Condition	STFP- / Water		STFP+ / Water		STFP+ / Mt.Lion
	Mouse model	Ctrl	Axo	Ctrl	Axo	Ctrl	Axo
		141.38	146.395	348.81	336.912	162.41	280.622
		197.692	173.852	381.633	342.799	120.414	392.861
		210.858	152.372	402.903	351.662	172.076	335.207
		114.509	179.982	286.99	287.132	192.498	358.049
	n total	4	4	4	4	4	4
